# Supplementary material for: Exhaustion of mitochondrial and autophagic reserve may contribute to the development of LRRK2G2019S-Parkinson’s disease
Source: J Transl Med. 2018 Jun 8;16:160. doi: 10.1186/s12967-018-1526-3 (PMC5994110; doi:10.1186/s12967-018-1526-3)
Supplement: Supplementary file 4 — Additional file 4: Table S2. Raw data of mitochondrial phenotype and autophagic print parameters. The following legend accompanies the table: Glu: glucose; Gal: galactose; NM-LRRK2G2019S: Non-manifesting carriers of LRRK2G2019S-mutation; PD- LRRK2G2019S: patients with LRRK2G2019S -mutation and clinically manifest PD; mtDNA: Mitochondrial DNA; mtRNA: Mitochondrial RNA; CI: Complex I; O2 consumption stimulated for CI: Oxygen consumption stimulated for Complex I substrates (pyruvate, malate and glutamate); CIV: Complex IV. Pa. P value when comparing NM-LRRK2G2019S vs. controls; Pb. P value when comparing PD- LRRK2G2019S vs. controls; Pc. P value when comparing NM-LRRK2G2019S vs. PD-LRRK2G2019S. [file 12967_2018_1526_MOESM4_ESM.xls]

## Sheet: raw data table
Additional Table S2. Raw data of mitochondrialand autophagic phenotype.
Parameter			Media	CONTROL (n=8)		NM-LRRK2G2019S (n=6)				PD-LRRK2G2019S (n=7)				Pc
(Units)				MEAN	SEM	MEAN	SEM	%	Pa	MEAN	SEM	%	Pb
MITOCHONDRIAL PHENOTYPE	Genetics and protein content	mtDNA	Glu	73.43	±14.98	109.24	±15.33	48.77	0.142	129.99	±20.57	77.03	0.072	0.366
		(mt12SrRNA/nRNaseP)	Gal	94.48	±22.39	103.21	±5.07	9.24	0.95	84.57	±7.03	-10.49	0.724	0.082
		mtRNA	Glu	28.47	±8.95	25.71	±9.41	-9.7	0.833	67.94	±23.8	138.64	0.189	0.149
		(mt12SrRNA/nRNaseP)	Gal	20.84	±7.59	10.6	±0.57	-49.14	0.01	31.25	±12.88	49.95	0.902	0.26
		Mitochondrial protein synthesis	Glu	0.33	±0.03	0.26	±0.10	-21.45	0.629	0.37	±0.04	11.82	0.533	0.8
		(mt-COX2/n-COX4)	Gal	0.28	±0.07	0.39	±0.03	-57.8	0.286	0.38	±0.08	-58.83	0.548	1
	Mitochondrial function	Citrate synthase	Glu	42.67	±4.65	32.86	±8.87	-22.99	0.282	30.56	±6.28	-28.38	0.108	0.937
		(nmoles/min*mg protein)	Gal	41.88	±4.11	45.11	±8.54	7.72	0.852	44.16	±5.86	5.45	1	0.937
		CI enzymatic function	Glu	2.07	±1.19	1.29	±0.50	-37.58	0.937	0.66	±0.27	-68.19	0.61	0.61
		(Rate/CS)	Gal	0.39	±0.08	0.69	±0.18	76.92	0.18	0.72	±0.07	84.62	0.038	0.914
		O2 consumption stimulated by CI substrate	Glu	10.7	±2.53	7.91	±1.78	-26.07	0.491	6.71	±1.65	-37.29	0.336	0.366
		(nmoles/min*mg protein)	Gal	6.64	±1.99	11.74	±3.29	76.87	0.345	7.7	±1.84	16.01	0.694	0.628
		CIV enzymatic function	Glu	0.2493	±0.04	0.7712	±0.35	208	0.14	0.3733	±0.05	48	0.142	0.589
		(rate/CS)	Gal	0.4769	±0.11	0.8989	±0.23	88.48	0.14	0.4098	±0.06	-14.07	0.57	0.18
		ATP levels	Glu	4.03	±0.84	3.49	±1.10	-13.4	0.662	2.3	±0.72	-42.85	0.181	0.31
		(pmol ATP/μl*mg prot)	Gal	3.13	±0.98	5.07	±2.11	61.98	0.755	2.8	±0.92	-10.49	0.755	0.589
		Mitochondrial Membrane Potential	Glu	23.78	±4.26	36.65	±2.10	54.14	0.043	47.88	±11.27	101.34	0.142	0.937
		(% cells with depolarized mt/total cells)	Gal	30.27	±5.01	46.03	±5.98	52.08	0.108	30.36	±7.87	0.29	0.755	0.132
		Oxidative stress	Glu	1.42	±0.51	1.17	±0.3	-17.36	0.836	2.69	±0.99	90.01	0.456	0.534
		(µM MDA + 4-HAE/mg prot)	Gal	0.84	±0.23	1.31	±0.76	55.95	0.792	2.06	±0.62	144.64	0.126	0.31
		Apoptotic rate	Glu	33.87	±9.96	19.7	±8.72	-41.84	0.345	36.14	±10.19	6.7	0.779	0.234
		(% dyed cells/total cells)	Gal	20.97	±4.97	11.26	±5.87	-46.3	0.282	18.87	±5.94	-10.01	0.955	0.366
	Mitochondrial dynamics	Mitochondrial network	Glu	6.83	±0.37	9.44	±0.92	38.32	0.035	7.52	±0.44	10.1	0.181	0.132
		(Total mitochondria/cell area)	Gal	8.7	±0.92	9.01	±0.60	3.6	0.731	8.7443	±0.81	-8.22	0.62	0.628
		Circularity	Glu	0.45	±0.01	0.44	±0.02	-2.22	0.755	0.3757	±0.06	-2.6	0.336	0.445
		(4π.area/perimeter2)	Gal	0.48	±0.01	0.39	±0.02	-17.54	0.002	0.47	±0.03	-1.35	0.945	0.18
		Aspect ratio	Glu	3.29	±0.10	3.34	±0.18	-1.4	0.852	3.23	±0.15	-1.99	0.662	0.937
		(major/minor axis)	Gal	3.33	±0.11	3.38	±0.14	1.44	0.731	2.97	±0.13	-37.7	0.053	0.073
		Form factor	Glu	3.74	±0.52	4.02	±0.40	7.33	0.852	3.51	±0.50	-6.12	0.95	0.589
		(Circ-1)	Gal	3.45	±0.67	4.92	±0.47	42.53	0.051	3.18	±0.51	-7.98	0.71	0.073
AUTOPHAGY		Autophagy substrate basal	Glu	2.11	±0,72	4.63	±1,57	118.47	0.01	4.95	±1,42	133.95	0.097	0.445
		((SQSTM1/p62)/b-actin)	Gal	4.68	±1,52	11.51	±7,59	145.79	0.051	10.19	±3,95	117.51	0.44	0.295
		Autophagy substrate 4 hrs baf	Glu	10.84	±3,18	19.65	±8,87	81.14	0.18	47.26	±25,69	335.67	0.128	0.628
		((SQSTM1/p62)/b-actin)	Gal	21.1	±9,23	45.25	±27,50	114.44	0.009	37.67	±15,17	78.5	0.02	0.534
		Autophagy substrate 8 hrs baf	Glu	8.37	±3,27	13.45	±5,07	60.52	0.202	27.32	±13,88	226.14	0.038	0.731
		((SQSTM1/p62)/b-actin)	Gal	22.99	±16,29	18.7	±6,39	-18.67	0.1	29.65	±9,30	28.95	0.128	0.628
		Autophagosome formation basal	Glu	0.07	±0.04	0.02	±0.01	-73.25	0.836	0.04	±0.02	-37.79	0.9	0.44
		(LC3B-II/b-actin)	Gal	0.03	±0,037	0.003	±0.00	-90.95	1	0	±0.00	-100	1	0.628
		Autophagosome formation 4 hrs baf	Glu	0.27	±0.13	0.66	±0.18	145.22	0.051	0.13	±0.02	-50.62	0.9	0.001
		(LC3B-II/b-actin)	Gal	0.36	±0,20	0.16	±0.04	-55.76	1	0.16	±0,06	-56.05	0.62	0.628
		Autophagosome formation 8 hrs baf	Glu	0.31	±0.12	1.22	±0.49	287.21	0.051	0.35	±0.10	11.28	0.535	0.022
		(LC3B-II/b-actin)	Gal	0.32	±0.132	0.21	±0,04	-33.28	0.945	0.16	±0,03.	-51.04	0.8	0.445
The values represent the mean and SEM obtained from analizing all the subjects in each group, and the number of replicates for each experimental parameter is stated in the Methods section of the manuscript. Glu: glucose; Gal: galactose; NM-LRRK2G2019S: Non-manifesting carriers of LRRK2G2019S-mutation; PD-LRRK2G2019S: patients with LRRK2G2019S-mutation and clinically manifest PD; mtDNA: Mitochondr…
